# Supplementary material for: Identification and Validation of Prognostic Biomarkers Specifically Expressed in Macrophage in IgA Nephropathy Patients Based on Integrated Bioinformatics Analyses
Source: Front Mol Biosci. 2022 May 5;9:884588. doi: 10.3389/fmolb.2022.884588 (PMC9117719; doi:10.3389/fmolb.2022.884588)
Supplement: Supplementary file 3 [file Table3.XLSX]

## Sheet: Sheet 1
Information of potential hub genes in the IgAN-related and immune-involving module (black module)
Gene Symbol	logFC	p-value	Adjusted p-value	Whether expressed in specific cell cluster
LUM	2.40672	3.78e-09	4.68e-08	Smooth muscle cells
COL1A2	2.3893	3.87e-17	1.14e-14	No
COL1A1	1.68758	2.2e-10	4.48e-09	No
APOC1	1.59942	1.18e-11	3.84e-10	No
CTHRC1	1.49699	1.43e-09	2.05e-08	Proximal tubule cells
COL6A3	1.49574	2.27e-07	1.52e-06	Smooth muscle cells
CCL4	1.49455	0.000284806	0.000752658	Macrophages
FN1	1.46087	7.32e-14	5.72e-12	Endothelial cells
CRTAM	1.42941	2.63e-12	1.14e-10	Macrophages
FPR3	1.38235	3.38e-16	6.51e-14	Macrophages
CSF1R	1.37812	3.55e-11	1e-09	Macrophages
C1QB	1.35912	1.04e-06	5.77e-06	Macrophages
IGKC	1.35761	0.00476446	0.0092156	No
CX3CR1	1.34175	1.35e-06	7.19e-06	Macrophages
VSIG4	1.32422	6.65e-08	5.18e-07	Macrophages
SFRP2	1.29467	2.25e-09	2.99e-08	No
TYROBP	1.29358	8.77e-09	9.38e-08	Macrophages
C3AR1	1.28301	6.34e-12	2.31e-10	Macrophages
CYBB	1.28289	3.88e-08	3.29e-07	Macrophages
CLEC5A	1.27975	8.02e-11	2.01e-09	Macrophages
MPEG1	1.25634	1.61e-07	1.12e-06	Macrophages
CCL8	1.22657	3.06e-10	5.82e-09	No
LYZ	1.22523	4.45e-06	2.01e-05	Macrophages
TGFBI	1.2249	3.41e-13	2.03e-11	Macrophages
IGHM	1.223	0.000121887	0.000357231	No
IL10RA	1.20591	1.06e-08	1.09e-07	Macrophages
IFI30	1.19773	1.62e-08	1.56e-07	No
GPR65	1.19423	1.54e-12	7.43e-11	Macrophages
PLA2G7	1.18273	7.02e-08	5.43e-07	Macrophages
CD14	1.16405	4.05e-11	1.12e-09	Macrophages
IL1B	1.1586	5.21e-06	2.31e-05	Macrophages
C1QA	1.15564	6.02e-08	4.81e-07	Macrophages
JCHAIN	1.14605	0.00496785	0.00956459	No
MMP2	1.14116	1.41e-12	7e-11	Endothelial cells
SRPX2	1.12121	9.68e-14	7.12e-12	No
AEBP1	1.11929	1.98e-10	4.19e-09	No
FXYD5	1.11722	8.8e-15	1.16e-12	No
UCP2	1.10947	5.21e-10	8.99e-09	No
THBS2	1.10107	1.29e-06	6.94e-06	Proximal tubule cells
CD36	1.08476	8.23e-07	4.69e-06	Macrophages
CD44	1.06374	1.3e-14	1.48e-12	No
IL33	1.03458	2.53e-10	5e-09	Endothelial cells
HCLS1	1.03087	3.76e-09	4.66e-08	Macrophages
MARCKS	1.02045	1.2e-12	6.17e-11	No
PLEK	1.00732	4.21e-09	5.05e-08	Macrophages
