# Supplementary material for: Identification and Validation of Prognostic Biomarkers Specifically Expressed in Macrophage in IgA Nephropathy Patients Based on Integrated Bioinformatics Analyses
Source: Front Mol Biosci. 2022 May 5;9:884588. doi: 10.3389/fmolb.2022.884588 (PMC9117719; doi:10.3389/fmolb.2022.884588)
Supplement: Supplementary file 7 [file Table4.XLSX]

## Sheet: Sheet 1
Validation of the differential expression of macrophage specific potential in the external dataset
Gene Symbol	logFC	p-value	Adjusted p-value
LYZ	2.21291	5.88081e-10	2.1563e-09
CX3CR1	2.1095	6.35774e-13	1.3987e-11
TYROBP	2.10217	2.01349e-11	1.32498e-10
C1QA	1.83452	3.42756e-07	6.85512e-07
C1QB	1.78902	4.12192e-06	6.04548e-06
IL10RA	1.62023	2.40906e-11	1.32498e-10
CD36	1.50147	5.78628e-07	1.06082e-06
TGFBI	1.4956	2.84071e-07	6.24955e-07
CD14	1.4573	2.79595e-10	1.23022e-09
CYBB	1.27582	1.06625e-07	2.6064e-07
VSIG4	1.27421	9.35061e-05	0.000121008
HCLS1	1.27115	1.27829e-11	1.32498e-10
CSF1R	1.25934	1.86339e-09	5.85638e-09
C3AR1	1.17523	3.44116e-06	5.40753e-06
CCL4	1.1003	7.8617e-07	1.33044e-06
GPR65	1.04703	2.2153e-08	6.09206e-08
FPR3	0.842416	0.000212005	0.000259117
PLA2G7	0.694736	0.00157263	0.00164751
PLEK	0.657067	3.24363e-05	4.45999e-05
CLEC5A	0.600677	0.00736311	0.00736311
IL1B	0.558233	0.000959292	0.00111076
CRTAM	0.417066	0.001296	0.0014256
