# Supplementary material for: Identification and Validation of Prognostic Biomarkers Specifically Expressed in Macrophage in IgA Nephropathy Patients Based on Integrated Bioinformatics Analyses
Source: Front Mol Biosci. 2022 May 5;9:884588. doi: 10.3389/fmolb.2022.884588 (PMC9117719; doi:10.3389/fmolb.2022.884588)
Supplement: Supplementary file 8 [file Table1.XLSX]

## Sheet: genelist
Genes in different modules
Genes in black module	Genes in turquoise module	Genes in blue module	Genes in brown module	Genes in magenta module	Genes in pink module	Genes in grey module
IGKC	XIST	FOSB	CXCL9	PTX3	HLA-DQA1	RPS4Y1
LUM	EIF1AY	FOS	NELL1	INHBA	SERPINA3	UNC5D
CCL4	CALB1	APOLD1	COLEC12	NANOS1	AKR1B10	DDX3Y
JCHAIN	KDM5D	CXCL2	LOC102724884	EMP1	SERPINA1	TSIX
COL1A2	HPD	CD69	IDO1	MFSD2A	RNF182	FMO2
C15orf48	CYP24A1	EGR3	TMSB15A	GEM	OLFM4	CDH12
CPXM1	DEPDC7	BRE-AS1	COL21A1	RRAD	AKR1C1	IRX3
PPBP	SLC17A3	RASD1	TMEM200A	ITPKC	CPN2	HCG4
ADH1B	REN	EGR1	POSTN	SLCO4A1	HLA-DQB1	VSTM1
IGHM	TMED6	SELE	LINC01279	FGA	UNC5CL	TMEM207
PLCG2	SLC27A2	AREG	PCDH18	IQCG	SLC15A1	TDRD9
COL6A3	DPYS	LINC00473	COL3A1	TNFRSF12A	GALNT15	KANSL1-AS1
CXCL6	GSTA1	IGFBP1	LPL	SLC20A1	GAS2	AKR1C2
COL1A1	MIOX	IP6K3	AOX1	TNFAIP6	LOC100132735	STK26
GUSBP11	CTXN3	NR4A2	CECR1	BATF3	HMOX1	UTY
C1QB	SLC10A2	PHACTR3	NDC80	FRMD4B	ALPK2	LOC101929454
CX3CR1	CYP4F2	SST	TWIST1	PPRC1	ZWINT	LOC100505650
MMP7	ALB	RGCC	FAM81B	PLK3	EHD3	LOC403323
CTHRC1	SLC7A9	DNAJB1	SLC35E2	FILIP1L	SOST	LOC101927254
LYZ	DIO1	S100A12	LOC727944	MAP3K8	PCDHB7	DNASE1L3
APOC1	CLDN8	CHODL	GBP3	LURAP1L	TET1	PTPRD-AS1
FCN3	SLC2A2	APOD	BMP2	MYADM	ERVFRD-1	PCDHB2
C3	ACMSD	HTR2B	TOP2A	SGMS2	HABP2	BMP6
IGF1	PIPOX	ZFP36	CNGA1	LOC102723721	HP	PAPPA
VSIG4	SLC13A1	TAC1	LINC00052	CROCCP2	CCDC18-AS1	SERPINB9P1
ANKS1B	AZGP1	NR4A1	SLC26A4	HRH1	CDH13	HIST1H1C
IL1B	DPP4	ESM1	MN1	DCAF12L1	RACGAP1	CLUL1
MXRA5	TMEM52B	CEBPD	LOC101060391	SLC25A33	RPS23	FLVCR1-AS1
CD52	AFM	MAFF	LOC100505664	INPP1	SLC14A1	ZNF816
IGSF6	LOC100505985	CYP27B1	SHISA6	B3GNT5	LTBP1	LOC101928419
MPEG1	ACE2	DUSP1	TRAV39	SFN	GCNT3	PAMR1
CYBB	CLRN3	JUN	SRPX	DUSP14	MYOM1	ISX
BCL2A1	EDNRB	LOC100506498	ITIH2	MIR3682	RXFP1	MACROD2
TYROBP	PCK1	SLC7A13	ADAMTSL4	LDLR	GPX2	MPP3
CD163	FMO1	EGR2	PTN	CDR2	CASC1	ZFY
KRT19	PAH	CXCL8	MECOM	RASL10A	TNFRSF11B	SNORA64
CRTAM	UMOD	KLF4	PLD6	ZNF593	CNRIP1	LOC101929072
CSF2RB	FABP1	S100A8	SYT11	TOLLIP-AS1	CHRM3	DYNC1I1
SFRP2	OTOGL	MT1M	PLA1A	C3orf52	SCN7A	MED25
CSF1R	TMEM213	CSRNP1	TIMP4	ARID5A	BRINP1	DOK7
FN1	TMEM27	FOSL1	LOC102724387	TRAF5	ULBP3	ZNF883
THBS2	USP9Y	CXCL10	KCNT2	AGO2	TSPAN7	PKI55
LILRB2	PLG	S100A2	CDO1	ZNF564	SEMA3G	ENPP2
C7	MT1G	ATF3	TSPAN11	IRF7	TMEM169	EFCAB2
PROM1	SLC23A3	ERAP2	CYSLTR1	CCDC96	REG1A	LOC102724532
PLA2G7	FREM2	PDK4	KIT	CCDC86	TIGD2	RIPPLY1
C2orf40	CUBN	ZBTB16	COL5A2	LMNA	ATP1B2	CDC7
PLAC8	SLC16A9	TNFAIP3	ABI3BP	LOC101929112	C2CD2	ANOS1
ADGRD1	NAT8	ARRDC2	C10orf82	PNO1	GSAP	CLDN20
IFI30	BBOX1	MYC	CHURC1	BET1	POC5	BTNL8
CD36	GBA3	COL15A1	IFI44L	KCNK1	RNF207	VSIG10L
APOBEC3A	KCNK5	CXCL11	RAET1E	GADD45A	CENPC	PCDHB15
IL10RA	GLYAT	SERPINE1	TTTY15	EIF2AK3	MAN1C1	LRFN5
C1QA	ECM1	RNF186	PGF	BBS10	SNHG21	TMC4
CNTN4	ENPP6	GDF15	INPP4B	ERMAP	ACSL1	C8orf59
FCN1	HAO2	JUNB	HPGD	TRIM47	TP53I3	AGBL2
NCF2	AOC1	FGB	ANKRD9	GAS2L1	DEFA4	LOXL1-AS1
C16orf54	FAM151A	CXCR2	P2RY1	MIR22HG	HSD3B7	NCAPD2
MS4A7	ALDH8A1	SLC25A18	STC1	IFFO2	COPG2IT1	RAP1A
CLEC5A	LRRC19	GATA3	CLSTN2	BCL6	SCD	NRCAM
MSLN	AGXT2	ARC	MYOZ2	TICAM1	LINC00648	SLC7A14
MOXD1	RNF212B	HSPA1B	CCL18	ZNF391	SHANK3	GSTM3
MAEL	SLC5A12	CXCL1	FAM162B	ZNF616	IPCEF1	ZNF785
CD53	AGMAT	RRM2	IRX1	ARL5B	PDGFD	JAKMIP2
CCL8	ALDOB	UBD	AGTR1	DGKD	DDN	EPSTI1
SERPINF1	SLC47A1	CCL20	PCDH17	HCG27	GIMAP6	HK2
RSPO3	MRLN	TIPARP	KPNA2	PCTP	SNX10	DDX11
C3AR1	DEFB1	HBB	C3orf70	TUBA1C	SLC6A8	STK19
MS4A4A	SMIM24	NFKBIZ	RYR3	CCDC184	RAPGEF4	TNNC1
MRC1	GATM	CEBPB	KCNN2	CREB5	LOC101929480	LOC100505984
MS4A6A	FOXQ1	CRISPLD2	CD34	EGR4	ACAT2	HHLA2
FBLN5	GLYATL1	DDIT4	SYNPO2	AEN	CPNE1	NEFM
TACSTD2	GZMB	BHLHE40	CCL23	ZSCAN26	DGKE	TTLL7
CTSV	SLC22A8	PROK2	NETO2	PRMT6	LRCH2	LOC257396
FPR3	ATP6V0D2	RBP4	FAM201A	TNFRSF10B	LOC102724929	PRTFDC1
NNMT	XPNPEP2	NFIL3	LOC440173	SPHK1	ABCA5	GPNMB
ADGRE2	DMGDH	SOX17	SNORA61	TNFRSF1A	CASP8AP2	LINC00472
ZBED2	GPAT3	ERP27	APOBEC3B	NFATC2	TEK	AMZ2P1
CD48	BHMT	ERRFI1	KCNMB1	TMEM187	NEDD4	TIPIN
PF4	MGAM	FCGR3B	DGKZ	ATG101	IGFBP5	CPAMD8
IGLL3P	APOH	CCL2	TMEM170B	SCAMP1-AS1	AP1S2	CEP72
OLFML3	SLCO4C1	BNC1	TNFAIP8L1	C8orf76	SERPINI1	EID2B
LINC01272	HSD11B2	HSPA6	TNC	RNF138	SNHG16	LOC100505715
TLR1	PKHD1L1	PER1	FRZB	PDZD8	GIMAP2	C3orf35
GABRA2	FAM150B	PHLDA1	RAMP2	CCNA1	FBXL4	TBC1D7
FCER1G	SLC47A2	SUCNR1	G0S2	HMGB2	SNHG12	TAMM41
AOC3	UCHL1	H19	CCDC80	MKNK2	FUOM	NCK1-AS1
MYRIP	CRYM	CPNE4	LAMA2	DNAJB5	EML1	EFEMP1
ITGAM	CLDN2	SLC19A2	CCM2L		FAM13A-AS1	LOC102724112
LCP1	HRG	HBEGF	GUCY1A3		LRRC8B	DNAJC28
SPARCL1	FCAMR	ZNF331	MAOA		NUP50-AS1	CYB5R4
MMP1	SLC22A6	ATOH8	NECAB1		SHROOM2	DMKN
EVI2A	SLC17A1	CDKN1A	TRIM6		HIPK1-AS1	TOX2
SCG5	AGT	LOC101927451	TIE1		VLDLR-AS1	MIR503HG
ABCA8	UGT2A3	C8orf4	DOCK10		LOC101928111	MYH3
CYP4B1	BHMT2	NR4A3	NOV		DOCK4	ZNF132
CD14	ATP6V0A4	SOSTDC1	PPP5D1		GTF2E1	ZNF793-AS1
TGFBI	FBP1	NRARP	DOK5		NBEA	XG
HCK	GNLY	APLNR	ARHGEF15		LOC101928000	DYNC1I2
UCP2	OMD	SPRY2	PBK		HACD4	APOF
GPR65	CYP3A7	LOC100506388	ISG15		ZNF667	RNF157-AS1
RTN1	C9orf66	OR51E1	LOXL4		PIGL	LOC339874
FCER1A	NCRNA00185	SDPR	TTR		PEX12	COPG2
AEBP1	ATP6V1G3	C2CD4A	FZD7		CARD8	FAM167A
SMOC2	MRO	HSD17B2	IL18		SNHG9	LYG2
DAPL1	EGF	PTGS1	TMEM163		ABHD16A	BTLA
CD5L	GZMA	GADD45B	PAXIP1-AS1		PDE6B	TRPV3
CCR1	MGST1	POU2AF1	PARD3-AS1		ADGRG1	GRM3
MIR155HG	TINAG	FKBP5	DACH2		MRPL21	RSPH9
P2RY13	VNN1	SOX2-OT	TUBA3FP		MSMO1	TMEM117
EVI2B	TYRP1	MT1X	CRHBP		SNED1	ARNT2
C5AR1	SLC22A11	ANKRD33B	TNFRSF21		SESN1	FBXO6
C1QC	CXCL14	WISP3	POLE2		CDC23	CYP1A1
COMP	FMO3	GC	JAG2		RNF144A	LIN37
LAMP5	GSTA3	KLF6	STK17B		GAB1	TAF1A-AS1
FAM26F	DAO	GADD45G	COL4A1		SNORD8	PIR
ANXA3	TMEM174	SOWAHC	ZNF620		DUSP23	SCARNA2
ACTA2	ACKR3	C10orf10	TYMS		CALCRL	OLFM1
C1orf162	TOX3	CXCL3	OAS1		EMCN	TTI1
CTSS	PLPPR1	SELL	HEPH		TGFBR2	SLC25A43
SLAMF7	DNER	AQP2	LINC01186		DMXL2	ZNF852
HCLS1	DPEP1	ADCYAP1	CLDN11		CAPSL	PEG3
WFDC2	GRB14	ARG1	CXorf57		LOC100132356	MTFMT
ZNF124	CYP8B1	CYR61	LOC100506282		BORCS5	TTC5
MMP2	KMO	ITGBL1	HLA-DPA1		BST2	TSHB
LAPTM5	PSAT1	IL18RAP	TPX2		SATB1	STT3A
IRF8	RBP5	SOX9	RGS5		ZNF561	KIAA0040
PLEK	SLC12A3	F13A1	RAMP1			TNFSF4
BLNK	LRP2	PMAIP1	MX2			NHS
PHLDA2	SH3GL2	SLC24A3	ZNF195			GPRC5A
DACT1	SLC23A1	LOC102724570	MYBPH			LINC00865
VCAN	TMEM252	RELN	IRF1			FLG
GPR34	SPINK1	IL1R2	CCND1			CLDN23
GPC5	KCNJ15	DUSP2	OAS3			C9orf135
TLR2	FOLH1	HLX	MAN1B1-AS1			MAP2K6
CSTA	APOM	C11orf96	LOC102724031			ZNF608
IL33	METTL7B	SOCS3	LDLRAP1			SRCIN1
LYVE1	NPTX2	RGS1	OLFML1			LOC102724517
BASP1	ABCB1	ELOVL4	IFIT3			ZNF708
RNASE6	MTTP	HOMER1	PIK3C2B			STAC
SRPX2	SCNN1G	BTG2	AMOT			LOC100506302
TNFSF15	IYD	C6	SHISA3			CHCHD5
FNDC1	CMBL	LOC284454	ADAMTS9-AS1			GCNT1
MEST	RASSF10	LPAR6	ENG			TDRD6
ITGB2	GIPC2	AMPH	PLA2G4C			BLZF1
TAGLN	OR7E14P	ZNF165	CHRDL1			TMEM69
IGFBP3	PLA2G4A	S100A9	FXYD4			PIFO
FXYD5	SERPINA5	SLC2A3	CCDC181			MYF5
MNDA	SLC3A1	ZNF529-AS1	IFI27			HIST1H4C
KLHL13	GJA4	PSMD5-AS1	CTPS1			ZW10
GSTM5	EPCAM	HHEX	TOR4A			WDR5B
CLEC12A	SUGCT	LINC00551	RAPH1			HSPBAP1
ASPN	NT5E	BIRC3	ANKRD31			PIGZ
CCDC3	LGALS2	HSPH1	LOC100506125			SLC7A5
CPVL	RERGL	RASL11B	LOC114224			PCAT6
SELP	CLDN10	SNAI2	ID1			LINC01184
FMOD	PCP4	CDH10	ZNF687			LINC00959
MARCKS	MIR29C	GATA6	NXF3			ACTRT3
CD44	SULT1C2	IER3	ADAMTS9-AS2			CCDC102B
LST1	ANK2	ZNF880	GLT8D2			FAM81A
FGR	FGFBP2	CCDC173	TEX11			C9orf84
SERPINB2	SPP1	FIBIN	SLITRK2			DDX43
GGTA1P	ANPEP	SMIM3	TIGAR			SLC22A3
MSC-AS1	RIDA	CXCL12	WDR49			PARD6G-AS1
CFH	SHMT1	BMP4	C21orf62			FASTKD1
ITGAL	SLC12A1	ADAMTS5	COL4A2			SH2B2
CLU	PPARGC1A	FGG	ADAM12			ZNF436-AS1
IL7R	ARSE	PPP1R15A	SYNM			CCDC77
SYT1	LOC284825	GBP1	NMU			LOC101927752
GPR18	SDC1	ITPRIP	RPPH1			SNORA71B
CHGA	GDA	GOLGA8A	FZD6			LOC101927308
EMP3	SLC4A4	TRAC	EZH2			LOC100996873
CFB	TMEM176B	PDE4B	PXDN			FBXL8
IGFBP6	CYP4A11	CLEC1A	FAM102B			DUSP28
LIPG	IMPA2	TFPI2	LRMP			ZNF571
IGHV3-23	SLC13A3	FPR1	BANK1			FAM189A1
SLAMF8	HGD	SLC16A14	CA10			ZNF75A
KRT17	TSPAN1	BAG3	ADGRA2			LOC101929188
C1orf21	TUBAL3	ADGRG6	GS1-124K5.4			CENPE
MICB	AK4	CKS2	SERPIND1			ZFP69B
C1orf204	RNF128	SOX18	BEAN1			KCNJ2-AS1
CXCR4	CAPN3	ARG2	KCNMB2			LRRK2
IGLV2-14	SLC22A12	TSPAN8	NEURL1B			DSC1
GABRP	RALYL	KIAA0922	CCNYL2			SNHG11
TTC39A	DRAIC	ZNF189	LOC100129637			STAG3
DOCK2	GGT6	TRG-AS1	LDLRAD4			PPIH
CD86	RUNDC3B	LOC441179	PKN3			TSPAN2
KRT7	PBLD	TRIL	SEMA3C			RNASEH2A
CXorf21	GJB2	LINC00665	GIMAP7			INTU
PYCARD	KLK1	IL6R	BTC			IMPG1
BCAT1	DDC	SLC4A11	DYNLRB2			THUMPD2
ADGRG2	EFHB	PON1	PYGL			LSM2
ADAMTS3	G6PC	FOSL2	MLKL			MCUB
DNM1	ASS1	KLF9	ANKRD30B			DCAF4
LINC00924	UPP2	IER2	EBF1			SPA17
TUBB2B	PPP1R3C	DUSP6	LOC101926967			TPTE2P6
DHRS2	AKR7A3	KCNK6	PDSS1			NPHP4
LOC102723581	SPTSSB	MIR100HG	OLAH			RALY-AS1
LOC101928429	LOC102723493	SERPINE2	NPDC1			LOC728024
CLK1	SLC34A1	LIX1	PRUNE2			PQLC3
DSP	SERPINA6	FAM107A	RSPH14			ZNF596
LY96	CRIP1	TSC22D3	PYGM			SCN4A
CFD	NXPH2	RDH10	CHST7			GLT1D1
RNASE2	LMO3	LINC00964	PDGFRA			FADD
KIAA0226L	RNF183	LYL1	TRIM9			TRIM16L
PCOLCE	ACSM3	IL1RL1	MFNG			NEBL-AS1
MCEMP1	S100A4	GPC3	INAFM2			TBC1D31
PLEKHA8P1	A1CF	LINC01554	LINC00641			MRPS18C
ADGRE1	AKR1C3	CLEC4E	VIPR1			KCNIP4
HIRA	WDR72	KLF2	SLAIN1			LY6K
ACTN1	SLC51B	CLDN1	TMEM266			COA7
BTK	TMEM176A	ZNF665	RNASE1			KPTN
TNFSF13B	ERICH4	MSX1	NLRC3			NRSN2-AS1
PTGS2	SLC6A19	TRIM35	MND1			SNORA72
NCKAP5	KHK	CHGB	LOC100505498			GNA14
CPA3	NAPSA	CIART	NOS3			MAD1L1
FOLR2	FABP3	ZNF804A	TMEM44			LOC730102
TMEM130	SPESP1	LOC101927681	FAM46A			ZBED4
CMAHP	IGSF11	ID4	PDE8B			POLR3D
SASH3	EMX2	ENC1	CASP12			BOK
CPE	LOC102723845	MLF1	COL12A1			SDR42E1
CD1C	CDC42EP5	ZFP14	TMEM220			RNF220
FAP	KIAA0754	SGK223	SH3RF3			CORO2B
KCNJ8	MT1F	SPSB1	SNHG20			SPATA5L1
LILRA1	ACSM5	CNTN3	FLG-AS1			SCO2
RGS18	LOC101927244	VEGFC	CD151			WT1-AS
MMP9	LINC00645	LONRF2	GJC1			KCNRG
PSTPIP2	PAQR5	VLDLR	TMEM132C			ZBED9
CCDC146	GK	TOB2	HYAL2			LTK
ZNF300P1	ALDH6A1	SERTAD1	ZNF137P			ZNF675
RAC2	KNG1	UGT8	N6AMT1			RBM4
CBR3	SLC5A10	XK	FMNL3			CEMP1
OLR1	ADH6	NPY5R	LRRC75A			EPS8
DOCK11	KCNJ1	SLPI	ZNF100			GALNT18
SLC16A6	SLC22A2	AQP9	OSBPL3			KCTD12
MARCO	SLC7A7	NOCT	ZSCAN31			THSD7B
LPXN	RGP1	KANK4	TMEM44-AS1			PLP2
FCGR2B	ESRRG	CHORDC1	BFSP1			MNS1
C10orf113	FLJ22763	CYTIP	ADGRB3			REM2
SLC6A16	PPP1R14A	MAL	VANGL2			DBF4
TRAF3IP3	NPL	LRRC70	HERC6			ZNF155
CD24	ACADL	TSPAN13	DAPK2			LPP-AS2
NRG3	AMDHD1	NUP58	SLCO2A1			SMIM20
CLC	ANGPTL3	SYT4	ZNF814			CMTR1
C12orf56	TXLNGY	NFKBIA	RFTN1			ARHGAP28
LTBP2	USH1C	IGFBP7-AS1	KIR3DX1			NUAK1
SH3BGR	PM20D1	ZNF367	REEP1			UGT1A8
PRELP	WFDC1	S100P	FAM53A			NBR2
CDCA7L	MYLK3	CHI3L1	LOC101930114			WDR92
GPR183	FAM3B	SMAD7	HLA-DMA			ZNF587
CCDC68	PAX8-AS1	MRC2	WISP1			PRADC1
SFRP4	ABCC2	SFRP1	LOC100506098			FLJ20021
PRSS23	ACP5	EDNRA	GLIS3			GABBR1
ARHGEF26-AS1	NR1H4	CTNNA3	PROCR			HOXB-AS1
TTC32	TLN2	CYP26B1	CLIC2			SORL1
GLDN	GGH	LRRC17	ECM2			ZNF383
RASSF2	NOX4	NRN1	ZFP1			SWI5
DDIT4L	CCL5	ZNF835	PSMB9			LOC101927950
ADAM1A	CKMT2	TNFSF10	HLA-DPB1			NUDT4
C1D	HPN	AMY2B	EPHX1			NRTN
WIF1	OR7D2	SLC25A25	MX1			PCDHB3
LYN	GZMH	REL	HHATL			RBPMS2
IGHV3-21	PRODH2	KIF20A	BTN3A2			BTBD16
VAV1	DKK3	LRRTM2	SCARNA17			KIR2DL1
KIAA0895	FHL5	KCNIP1	SH2B3			FRG1CP
OXTR	HOPX	RPL23AP32	SEMA5B			SEC24B-AS1
IL32	REEP6	CTH	ENO2			ZNF300
ZNF256	C11orf54	LOC101929224	MEIS2			SLC39A7
L3MBTL3	DCDC2	RBMS3-AS3	BTN3A3			APLP1
P2RY14	KIAA1804	DUSP5	WARS			ANKLE1
LTB	TRHDE	ZFPM2	PEAR1			RAB1B
CD1D	PRAP1	LOC101928054	SLFN11			ZNF764
COL14A1	PVALB	HEY1	BOLA3			CCDC191
SP2-AS1	PCK2	KLF5	LRRIQ3			ZNF204P
CCR5	OGDHL	NPHP1	PIEZO2			STAG3L4
PCF11	ALDH1L1	FAM110A	ZBTB26			MOB1B
GAPT	FHOD3	HOXB6	SLC25A25-AS1			APOC1P1
CCND2	MUM1L1	BAMBI	FAM213B			HMGA1
NEFL	BICC1	IFNG	ACRC			KIR3DL2
XKR4	ZYG11A	LOC101927929	ZNF615			RFWD3
MFAP4	LTF	HNF1B	TTC30A			PPP1R2
CDH11	UGT1A6	PPP1R10	TOM1L1			HIST1H2AM
DLG2	FAM83D	RBBP8	CENPK			PSMG3-AS1
CENPW	ENTPD5	IL18R1	JAM2			FAM234B
SAMSN1	PLN	SPATA18	GHR			NUBPL
USP2	UGT3A1	EP300-AS1	CYP2C8			PF4V1
EMILIN1	RHCG	JPH1	PRR3			FOXF1
ADRA2A	SHC4	ADGRG7	IFI6			HIST1H4F
CD300LF	ETNPPL	MYH8	LOC100288911			RBM23
PPP4R2	SLC44A3	CFAP157	ZMAT1			OSCP1
CTTNBP2	RDH12	NUSAP1	SUV39H1			COG4
ISG20	RAP1GAP	ERVMER34-1	RPL32P3			HNRNPA1
ARHGAP15	LOC101928820	LINC00893	IL13RA2			RTN4IP1
DCAF12L2	PTGER2	PYROXD2	REPS2			LINC00894
TPPP2	IL17RB	KLF10	MYOZ1			KRT4
TNFRSF1B	INMT	TMEM100	PARD6B			TMC1
ZNF818P	SCIN	PRDM1	CRNDE			CLCN6
P2RX5	SLC1A1	SPRY1	LSM7			CRTAC1
CD8A	GPM6B	EGFLAM	MELK			PRR12
OPCML	EPB41L3	FAM110C	CDH5			FAM132A
DPPA2	SLC22A4	THAP2	CSRP2			TRAPPC12
SH3TC1	LRRC37A3	FAM13C	PCDHB11			SWT1
SCUBE3	GLDC	TRIB1	TDRD5			DDX52
MAN2B1	LEAP2	STEAP3	RASSF6			RBMX
SNAPC1	SLC4A1	TIAM1	PIK3R3			ZNF417
IL2RG	PROZ	NEDD9	IFI44			RBM12B-AS1
CITED2	LINC01187	TMEM2	PRX			TCP11L1
CLK4	FABP4	ELL2	GPRIN3			ANKRD29
PRKAR2B	LRRC32	GNG2	ESRP1			PTPRR
GLIPR1	CTSH	ZNF792	MMEL1			DYNLL2
COL16A1	THBD	MT2A	LINC01088			ORC2
WNT5A	C12orf75	ING1	PCDHB5			LRRC73
PID1	PDZK1IP1	ZNF691	FBN1			UBE2M
LOC101928615	POPDC2	SBSPON	ICAM2
GZMK	SLIT2	ZNF442	CD93
IGHV4-28	VIL1	ACPP	SHE
EOMES	ZMYND12	PLIN2	ZNF808
DHCR24	RPL22L1	PTTG1	OAS2
TCIRG1	PLS1	CALHM2	ANG
ADORA3	LOC100129917	C1QL1	PEAK1
GKAP1	SFXN2	PPP1R15B	TLE2
SAMHD1	RNF152	ARRDC3	NALCN
NTM	FTCD	CEBPA	ZNF493
GGT5	LOC102723864	EPPK1	PPM1L
SLC2A13	MUC13	SNHG10	LOC101928370
CLEC10A	PLD5	HTATSF1P2	IL18BP
SLC38A1	TRBC1	CD83	KYAT1
SALL1	ORC6	SPATA2L	LOC101929724
CD3D	UPB1	GCSAML-AS1	PCAT19
TENM4	HOGA1	PPP1R14C	UBE2C
SUPT16H	EGOT	SH3RF3-AS1	SNHG3
DENND2D	LRRN4CL	NREP	ARHGDIB
MFAP2	ABAT	VPS33B	CMPK2
FOXD1	FMO4	LRRC55	RHBDF2
IGSF21	KLRF1	HIST2H2BE	TAS2R30
CASD1	ADRB2	FJX1	LOC101927609
LAYN	C14orf105	LOC101928898	CPLX1
TNF	KCNJ16	SSUH2	COX7A1
NLRC5	LOC100422737	USP43	PGM5-AS1
VTCN1	NAT8B	HIST1H3I	ITGB3BP
MTHFD2L	KIAA1958	PFKP	OCA2
GPR171	GALM	RND3	KIAA1462
CORO1A	NIPSNAP3B	LOC101927809	FAT4
SNX16	GOT1	ASPSCR1	IL1RAP
ZNF521	KCNK15	RRN3P3	GYG2
CST6	BCHE	ELF3	CHUK
LY86	TIMP1	HSPC324	ANGPT1
PRSS16	GLB1L2	INHBB	NKAIN2
MMP12	FAM149A	ZNF57	AFAP1L1
FGF9	CYP3A5	TIGD1	LINC00526
FBXL14	LIAS	HSPA2	MPPED2
PAPPA2	LRP1B	SOD2	CEP55
CD300A	ETNK2	PNMAL1	ELFN1
CFP	LOC101929289	ZNF250	LOC643733
GFRA1	ACSF2	EID3	S1PR1
LOC101927943	GATA5	UPP1	LYSMD4
COL5A1	PNPLA3	DEPTOR	TMEM133
ADAP2	CNDP1	RGS2	NRGN
JAML	NSUN7	LOC400043	FN3K
GXYLT2	MICALL2	MAMDC2	EYA2
PRKCDBP	HDHD3	KRBOX1	RUSC1
TXNDC16	CCRL2	AVPI1	STIL
LINC01503	SGK2	LOC101927420	PACRG
CRISPLD1	GPT2	CPM	STK10
MINCR	ELMOD1	ZNF503-AS1	ITGA2
MYO1F	SLC6A13	ADAMTS1	NXF1
PLEKHH2	ADGRE5	RSAD2	CASP6
GAL3ST4	SYNDIG1	TUBB4A	FAM198B
ROBO2	RGN	ALOX5AP	CBLN3
ZNF727	GPX3	C1QTNF3	CAMK1G
ITGAX	CAHM	NUDT10	PCYOX1L
LOC101927382	CACHD1	NUAK2	PDE1A
TNNI1	DFNA5	ELOVL7	HOXC6
CACNA2D3	CRYL1	MT4	UNC5B
WBP2NL	SLC39A4	CRYBB2P1	SLC25A16
CAPG	SUSD5	EPB41L4A-AS2	HEG1
APBB1IP	TMOD1	H1F0	LINC00597
SIGLEC1	DNM3OS	PIK3IP1-AS1	UBASH3B
PTPN20	IGFL1	LOC100128288	KIF18B
LILRB1	ANXA13	LNX2	C14orf142
DYX1C1	NME5	CMTM8	MCAM
PSMD6-AS2	SNORA25	RBM11	EPB41L2
DOK2	HLF	CETP	C9orf85
ARHGAP21	SLC22A5	LOC101928403	CMTM1
PC	FOLR1	CHST2	AASS
ANO5	ASPA	HSPB8	EMB
GPR84	EHHADH	PRIM1	C15orf61
SLITRK4	SHANK2	EDN1	FAM221A
LSP1	SLC22A18	PPP1R36	FZD5
RARRES1	COLEC11	NFE2L3	PCDHGA10
GBP5	STEAP1	DFNB59	CRELD1
GNA15	RAB17	LINC00960	SLC7A8
TNFAIP8	MICALL1	ACP6	PDLIM1
EXPH5	SMTNL2	VCAM1	FAM69B
STAMBPL1	DHDH	PCDH20	MARVELD2
TYMP	RHPN2	CCDC30	ZC3H12D
ILF3-AS1	FAM21C	KCNJ2	PCBD2
RASGRP1	FAM184B	DNAJB4	ANTXR2
LAMB3	SLC51A	ITIH5	PLEKHB1
CLEC4A	CST7	HIST1H2AE	EFNA1
CCDC89	PCSK1N	RNASEH1-AS1	ADAM32
PARM1	SLC39A5	ZNF552	FZD8
LPAR1	NKG7	ARRDC4	TMEM173
AATBC	MSRA	LOC102724873	INAFM1
ZNF570	LIPC	HSPA1L	IL27RA
CACNA1S	NQO2	OSR2	TMEM116
ZNF365	GRAMD1C	PRORSD1P	C5
ISLR	SPON2	LINC01116	EXOG
PRRT3	CALML4	ZBED8	MRAS
LAMC3	LOC100506922	MCL1	A2M
SLC12A8	FBLN7	FGL2	PCDH12
MBD5	SPAG5	CD274	CABLES2
CD2	KLRB1	ADCY4	PRKX
PPCDC	ABCC6	GBP2	ADAMTS6
IGFBP2	BTNL9	TBX3	F2RL2
ARSK	ATP1A2	HSPA1A	LHPP
SGPP2	PEPD	C2orf88	DNAJC17
ST3GAL5	CCDC137	ZNF823	ZNF440
TMEM125	SAMD3	MAB21L1	DYSF
CCDC148	ANKDD1A	MB21D1	BTBD3
TUBE1	RTKN	CATSPER2	MEF2C
IL4I1	ADIRF	PDGFRL	SLCO3A1
LOC100505938	MICA	LOC101928303	NANP
NRIP1	AIFM1	RBM4B	SLC18B1
TMEM38B	CDH16	TMEM88	FHDC1
BST1	STEAP2	SLF1	LOC101929526
ASB9	HOXA13	NID2	KIAA0355
FAM179A	GPR160	LONRF1	EDIL3
SLC25A34	EGFL6	HCG11	TNMD
C8orf37	CTSZ	ICAM1	TEAD3
AP1AR	DCXR	PMCHL1	LRRC8C
CD79B	CYP2B6	PFAS	TPST2
HEATR3	MATN2	NPY1R	IFITM1
IL1RN	CLHC1	MOCOS	MPV17L
GAS7	CYFIP2	AAED1	LRRC1
TLR8	PNP	LOC730101	MERTK
CD180	APOE	LOC389906	TMEM179B
STEAP4	EVA1A	LOC102724483	FAIM
ZNF233	CA2	CTSC	MRVI1
STAB1	TFEC	RBMXL1	PNPT1
VIP	ALDH1A1	IL6	ZNF468
C17orf97	PABPC4L	C10orf25	ASH1L-AS1
CHST15	SPATA17	DDX60L	LOC102723899
TXNIP	PLAC9	LOC100996433	DDR2
AOAH	PROC	SLFN12	C1orf216
LOC100506725	FBXO2	SOX4	C7orf13
MALAT1	PCSK5	MSR1	RGS7
OR51E2	ARL4C	ZNF565	PREX1
ZNF827	HSPA4L	LOC90784	LOX
C1R	TRIM63	ANKS1A	GBP4
CMTM7	PRF1	RHOU	LINC01006
ARHGAP9	WDFY3-AS2	ID3	RAMP3
KBTBD11	PIGR	B3GALT2	NRP1
PTPRC	SGIP1	GPIHBP1	KLHDC8B
SYTL4	CCDC160	SFTA2	KCTD15
GPRASP1	DSCR8	PIM1	LINC00467
NOD2	CYP4X1	CLEC3B	CCDC112
PRAM1	TFCP2L1	PTPN1	C1orf54
MCTP1	CDH1	FXYD1	ZNF154
SPTY2D1	KL	ANKRD37	HDX
NR3C2	SERP2	USPL1	PLEKHA5
PIK3AP1	ATP6V1C2	TNIK	SPRY3
FLT3	ITGA10	MTCL1	ZNF778
COTL1	CYP17A1	PCDHB8	NOTCH3
C1orf186	STAT4	HLA-DMB	C3orf62
RUNX3	FRMD6	RPS6KC1	FUK
ZBTB25	CLCN5	THNSL2	KCTD21
PTPN6	LOC389332	FCGBP	MED29
NEFH	STARD13-AS	LINC01537	TACC3
SCUBE2	SUSD2	ZBTB21	CCDC58
BID	OLFML2B	LINC00886	TRIM58
INSL4	LOC102724528	LONRF3	MGLL
NEK4	HOOK1	TBC1D8	SLC9A3R2
TSLP	ADCY3	BORA	DLK1
CARF	FKBP11	FAM171A1	SLFN5
CCL19	PKIB	TIMM17B	USHBP1
CHAMP1	HACD1	EPHA2	UHRF2
SEC31B	APOBEC3F	NME6	HN1
CDH17	HS6ST2	LOC100270804	NGFR
FYB	AHRR	CCDC167	IFI35
THSD7A	FHL2	PAN3-AS1	TMEM268
PLAGL1	SLC26A7	FAM69A	ENPP5
GLIPR2	CA4	RASGRF2	PRCP
AXL	PTGFRN	MYLK4	DLL4
TAF3	HSD11B1	LINC00942	EXOC3L2
ABCD1	PAPLN	ART4	PHOSPHO2
NUP54	FAM129A	RBFOX1	EMID1
ERFE	MAP7D1	CDS1	CDKN3
MUC1	LYG1	HRCT1	WASF3
CDC20	SLC28A2	AURKA	ESAM
LAMP3	TRDC	PEBP4	ALDOC
NNT-AS1	MST1L	THAP9-AS1	MAP2
PKP4	PHYHIPL	PLA2G10	TBC1D19
ABCC3	CCNB2	CYBRD1	LRRCC1
CASP1	ENPP3	ZNF516	LOC101928172
LYPD1	MFSD4A	ZNF600	ANGPTL1
FAM46B	NT5DC2	ZNF514	UBA7
PTPRE	NTNG2	PFKFB3	MYH10
SH3BGRL3	GGACT	ATP13A3	G6PD
RBL2	LOC101928047	NCEH1	TVP23C
TMEM154	HEPACAM2	FILIP1	STK39
NAALAD2	RBM24	ADM	PNKP
C12orf45	LRRN3	RAB20	DOCK6
ASB3	PCDHB16	LOC101929060	THSD4
IL12RB1	ALMS1-IT1	LOC286437	TTC30B
SYK	PHYH	LOC100507557	CAV2
TRIM54	GGTLC1	WASF1	CD226
EZR	AP1M2	LOC100505555	C15orf59
MILR1	HECW2	TNFRSF10D	RFC4
PLAUR	SFXN1	TET2	NCAPG
KDM6A	EAF2	LOC100130691	GINS2
ZFP2	EPHX2	HCP5	ZNF426
ZBED6CL	SKAP1	CEP76	HIST1H3B
COL6A2	HENMT1	C14orf132	NMI
CCL21	IL2RB	PRR16	PSENEN
ADAMTSL3	DMRT2	TXNRD3	SULT1A1
PAG1	LINC00341	CLEC14A	COBL
SMC3	FOXE3	PLAG1	ZNF93
FAAH2	THY1	HOXD10	PDGFB
UBXN7-AS1	ADAMTS19	CPNE2	GPR158
SLC2A6	TMEFF2	PLLP	GRIK1-AS2
PEG3-AS1	NINL	MTUS1	LOC100996273
CD1B	ALDH4A1	COQ3	EXOSC6
APPL2	DNAJC22	SYBU	PAQR4
ENOX1	ZNF302	FBN2	THAP1
ALAS2	SLC38A6	CCNL1	CHST11
SCML1	CD99P1	SIK2	PDE2A
LOC100996419	SUSD3	LRP4	TTC29
TGFB3	SH3YL1	PDE4D	CENPF
PSMB10	ACSS3	BUB1B	NR1D1
SCN4B	HOMEZ	MTHFD2	TM6SF1
LAIR1	STAP1	MASTL	TYW1
CD163L1	PRLR	CDA	YPEL4
MMP10	PHGDH	HES1	FAM167B
ZNF566	PALD1	ST6GALNAC2	NOTCH1
TOB1	SMPDL3A	GVINP1	MIR205HG
EIF4EBP1	CR2	TSC22D1-AS1	TIAM2
CDH3	ECHDC3	NUPR1	P2RX4
TOPORS	FGF13	SDHAF4	SLC39A10
UBXN2A	QPRT	STARD13	MARS2
CCL11	ABCG2	TAF1A	NTAN1
ZNF670	PLPP4	ZNF208	HLA-DRB6
MSH2	LOC284578	MGC16142	KIF1A
TOP1	ACO1	IGFBPL1	GNAI1
SLC43A3	FKBP1B	KLK5	ACVRL1
MGME1	PMP22	JOSD1	HLA-DRB1
ITGA4	SLC5A11	KIF4A	LOC101929761
MIR4697HG	CISH	DCUN1D3	SYN3
HES4	ACOX2	PRPH2	TMTC1
GYPC	FERMT3	LOC101928178	HOXD1
LOC283177	P4HA1	FLVCR1	NOSTRIN
SRFBP1	CLYBL	ICAM4	MPZL2
NEURL3	LACTB2	LGALS3	TRIM22
ANKRD35	LOC101927151	NET1	FAM24B
PLCXD3	SLC26A9	ECSCR	PLPP7
SPATA33	SYPL2	TMEM223	NUF2
TDO2	RNF157	TMEM140	GCA
PLEKHG4	DOCK3	ZNF788	SNHG17
SLC31A2	TREH	S1PR3	APBB3
SETBP1	FLNA	KCNJ12	CAMK1
FGD2	LRRC34	FASTKD3	MAGEL2
SPIC	PCDHB14	ZNF239	ARHGAP45
CA11	PCDHB10	GFPT2	CHML
METRNL	PTER	RRP8	GEMIN5
TRNP1	SLC13A2	TIFA	PLCL1
NLRP2	SNORD104	TMCO6	ZNFX1
N4BP2L2-IT2	PPP1R1A	LIF	VSIG2
ZBTB1	RASL12	SCGB1D2	TUBB
BACE2	RAPGEF5	SYTL2	FRY
TMEM257	VEPH1	ABCA1	CDR2L
SPRYD7	CCDC113	LOC101928658	MAGI2-AS2
ARPC1B	PDLIM4	SOD3	LOC101927371
TMEM138	LNX1	PLK2	PLEKHO2
MYO5C	METTL21B	DANCR	SLC2A12
FSTL3	AKNA	KIAA1211L	PZP
C3orf80	ITIH3	WEE1	CCL13
FAM43A	LINGO2	TMEM267	DOCK9-AS2
C19orf33	SLC2A5	RBP7	RHOC
VNN2	SACS	FLRT3	PTMS
LILRB4	CCT6B	SNORD114-3	TAPBPL
MYO1G	LINC00852	DIRC3	KIF7
ABLIM1	TMEM45A	RHOB	PPP1R13B
MRPL23	CEP83	IL7	FGD6
C1orf226	SLC27A3	SPRY4	PRAMEF11
PRR5L	MUC20	PELI1	ITPKB
LOC100996457	DDAH1	LINC00323	PARVB
PCDHB12	SLC45A1	NFKBIE	C8orf82
CCDC60	CD248	RHOBTB2	LOC101928123
YARS	MYO5B	GUSBP1	IFIT1
EBI3	AQP11	GPX7	TMEM160
SHCBP1	DAAM2	CYP4F11	CD4
SORCS2	ATP6V1B1	ARL13B	PLCB4
FAM98C	SLC5A9	GJA5	CDC42BPB
CD3G	KCNJ10	ERC2	NUDT13
ZNF700	AK5	HCG8	PTPN9
ARRB2	C4orf48	PER2	PECAM1
HPGDS	LAMB1	C6orf147	BGN
TMEM119	ANKRD50	IRF2BP2	BTF3L4
PRKG2	KBTBD8	SPDL1	DSG2
HK3	SLA	ZNF385B	IFIT2
KCTD3	LOC101928837	P2RY2	JADE3
HIST1H2BG	FAM228A	PUS7	ASAP1
CD84	CSGALNACT1	CARD16	MMRN2
NCF4	GJB1	RASSF9	PELI3
HAVCR2	GALNT14	MAMLD1	DUS4L
ZNF469	SYNE4	ZNF557	LOC101929165
TRAV27	LGALS1	LHFPL2	PLCD1
HPSE	STK32B	EVA1C	POLR1A
TSPAN15	LIN7A	FCRLB	PLEKHH1
MICAL1	SORCS1	HLA-DRA	PLXND1
PIK3CG	SNX30	PAPSS2	HSPG2
C15orf52	LHFPL3-AS2	LINC01003	ADCY6
FTCDNL1	TACC1	CDC37L1	IL15RA
PIGF	CDH6	FAM209A	YEATS2
KIAA2022	COLCA2	FAM217B	ZBTB42
B3GNTL1	PTPN7	SLC2A9	PIWIL4
CCDC91	LY75	CARD6	NID1
TNFAIP8L2	C10orf107	NAMPT	LOC399900
PILRA	LOC728613	CCDC152	UBXN2B
HAUS3	MYH11	FSCN1	LRFN3
TGFB1I1	LOC646903	KRT23	SLC35E3
FMN2	EMX2OS	PRC1	HELLS
LIPA	MET	CLEC2B	TAS2R4
ZNF518B	SP140L	ZNF628	PPAT
TIMD4	TFAP2A	FBXO21	CEACAM1
CYP39A1	HERC5	CADM1	LPCAT2
BIN2	ADSSL1	QPCT	SYTL5
RHOG	PIP5K1B	C1QTNF7	AADAT
LPCAT1	HSD17B14	MIR99AHG	ANKRD6
TMED3	UPK1B	PROSER2	HCG4B
SLC20A2	HYAL1	BCL3	KITLG
LILRA2	LINC01139	GIMAP1	ZNF641
FBLIM1	RGS16	ZC3H12A	KANK3
RBM26-AS1	NUDT11	HEY2	FRMD4A
HCST	PGBD1	CYP4V2	PTGIS
TPM1	NEXN	RFX2	C12orf60
COL11A1	HNF4G	ZNF610	ZSWIM5
ARHGAP30	PECR	SPATA20	BACH2
TUBG1	GDPD3	NAGK	AQP6
GMPR	SLC35G2	RPH3AL	RNASE4
PPFIA4	PCDHB6	DCK	LINC01220
TMEM200C	KCNJ3	GNL3	USP46-AS1
APCDD1	AMBP	ALG6	HOTAIR
MREG	RSPH1	STARD8	ADRA2C
SIRPB1	PGLS	RTP4	UPK1A
ALOX5	TTC13	MTERF1	MIR4458HG
CORO1C	BEND5	KLHL15	PPP5C
CLIC3	CPNE6	RAG1	UBAP1L
ZNF597	PLD3	ITM2C	ZNF721
TMEM231	CLGN	FOLR3	TUBGCP6
ZBED6	DUSP9	CCDC151	CNIH3
DIRAS2	WSCD2	ANXA6	MDH1B
ALDH1A3	AKR1A1	LRIF1	PPIP5K2
RNF150	FAH	ZNF660	RNPC3
HLA-DOB	RORC	KCNA5	TMEM178A
EPB41L5	CH25H	FAM212A	CDAN1
CRLF1	DDB2	QTRT1	FAM219A
MVP	PXYLP1	WDPCP	MXI1
ADAMDEC1	ANO3	TUBGCP4	LOC100288152
ZNF470	SLC38A11	ZNF70	CEP131
STMN3	ACAD8	POLA2	TTC25
ADAMTS16	RBM47	C1GALT1C1L	MOGS
LOC388942	FLJ32255	PISD	LINC00936
SCFD2	FUT1	FLJ44342	PHYHIP
NPAS3	ACADSB	MARVELD1	ZNF518A
LOC100507487	SPIN4	PTGR2	KIAA1841
SLC22A15	MAOB	HMMR	LOC100506368
ZUFSP	ACOT4	ABCG1	FGD5
PM20D2	ATP23	ID2	SNCA
HSDL2	ALDH2	SLC7A2	ITGA11
DPP3	OCIAD2	FAM46C	EBLN2
OGN	PLCD4	HVCN1	ANGPTL6
GUSBP5	DHRS11	LOC101927402	OXSM
RGS19	ECI2	AIM1	ZFP69
BBS12	MLLT11	DPEP2	ICAM3
DDX39A	ACTR3C	CACNB3	EIF2AK4
LINC00515	VILL	DNAJC3-AS1	SERPINH1
RPL27A	LOC100507537	BATF2	ZNF232
MARK4	ABHD6	RP9P	CASKIN2
SHQ1	LOC101929040	PDE4DIP	SLC35E4
FIGNL1	SLC35F2	ZEB1-AS1	SNHG5
NR1D2	HADH	C16orf89	RNF39
ADAMTS2	MATN3	PRPF38B	SMYD3
SLC6A4	PIEZO1	SMIM2-AS1	ARL6
PVRIG	TPD52L1	PLAGL2	ADA
CNN1	CWH43	C11orf70	RCSD1
ROBO3	SOWAHA	C1QTNF1-AS1	VASH1
IGHV1-2	FGFR2	ACP2	FGGY
KLHL12	FMO5	DONSON	IQUB
SLC29A3	GCNT2	GINS1	FLJ27354
LY6G5C	RGS4	EFNA4	LOC646762
CTC-338M12.4	ANKS4B	LOC100128361	HEATR5A
ZNF404	MTMR9LP	PRR34-AS1	ITPR1
RBMY3AP	PPP1R16B	CIAPIN1	ZNF251
CCL24	FAM161B	GIMAP4	UBE2T
ZNF235	FHIT	RHOBTB1	CARM1
TBC1D10C	GPN2	PIGA	NXNL2
LOC101929668	SLC6A2	SASS6	DNMT1
GALNT16	MTHFD1L	RP9	FAM104B
PRKD1	ACAT1	C15orf65	LOC101928134
LAGE3	HFM1	ARIH2OS	LOC101929636
SIMC1	CFI	CYB5R2	ZNF850
EPHA7	MCOLN3	LY6G5B	GULP1
ZNF677	SMAGP	ACVR2B-AS1	CEP19
EPHA4	OBFC1	JMJD6	JAG1
C16orf87	FAR2	IFRD1	ATP8B1
TESC	CD247	EFCAB7	DOLK
IRAK1	F8	ZNF782	TRIM52
TMEM170A	SEMA4D	DEDD2	SMCO3
OLFML2A	LAT	PEX6	NAV1
ZFR	STARD4	CPED1	SMC4
ARFIP2	CRYZ	RUNX1T1	CTBP1-AS
PLVAP	CTSK	ALG1	POLE3
ZFP3	NME7	CDKN2AIP	TMEM54
FAM182B	VCPKMT	ARPC1A	CASQ2
MYL3	GCHFR	C17orf96	PDIA5
TMEM71	SLC6A12	C17orf100	ARAP3
MFGE8	PANK1	ABHD12B	MAP4K4
LOC102723773	IDNK	TBX21	TPPP
HBD	INVS	SERTAD4-AS1	PSTK
FAM109B	GPC6	IL15	GBAT2
TIGD7	RIIAD1	CNST	LINC01558
KCNH2	PCCA	XAGE2	PRKCH
SECTM1	ACADM	NRROS	FANCG
RASGRP2	CHPF2	SYT17	LOC729970
FRMD3	ALDH3A2	TMIE	SLC13A5
FEM1A	PPP1R16A	OSGEPL1	ZNF674-AS1
ABCB4	RIPPLY3	KNSTRN	CDKL2
B3GLCT	PFN1	GAB3	PFN4
BMP7	HNRNPU-AS1	IDH2	DLST
MCM3AP-AS1	TMEM232	DUSP10	NUDT14
PLXDC1	LOC401261	CKB	TCF4
LINC01023	LOC101927974	LOC101060179	SNAP25
YDJC	FGFBP3	GLRX2	TEC
TMEM158	SLC5A2	RCC2	FANK1
GATA6-AS1	NUDT12	GPR63	RGS9
HMCN1	METTL7A	NLGN4Y	DCHS1
DNAAF2	CA12	MAP2K3	TGM2
TMEM17	SNHG1	ZNF846	E2F3
TIGD4	PTGR1	MIDN	LYST
MAGI2	TSPAN5	RPGR	PDE3A
LOC102724783	MELTF	PDPR	ABHD15
HIVEP1	FRK	MIRLET7DHG	SPTBN5
LOC101928779	PCCB	SDF2L1	MAP3K11
PYROXD1	TMEM255B	ARHGAP42	SIGMAR1
NAPSB	RAB11FIP3	IL4R	TBC1D4
KPNA3	UTP20	DLG5	LOC101927255
FOXA3	PLAU	ZNF891	RGS9BP
CD37	CLCNKB	LOC100147773	AQP1
DPH6-AS1	CAV1	SLC6A9	SPCS2
TTC33	BNC2	LINC00909	CRMP1
TSHZ1	CD99	HSPA12B	ARHGAP25
TAF10	CGN	DDIT3	CENPU
MED30	LRIG3	TFRC	JMJD1C-AS1
RPS6KA6	MORN2	HOXA1	PRMT5
ZNF667-AS1	FBXO15	RBM43	PDPN
TASP1	MAP7	CCDC69	TEAD4
ITGA7	IDH1	CXCL16	TMEM221
TCEAL2	C10orf2	TGIF1	LOC101929747
KLHDC9	PIGW	TTF2	KIAA0556
CXorf23	CCDC163P	OLA1	HIP1
NMRK1	NINJ2	CMYA5	XAGE3
NCKAP1L	SCNN1A	PHF13	ADGRF5
COPE	GPD1	KLK6	RBM20
LOC100507165	RBKS	SSPN	FBXO17
ANGPTL2	SFTPD	CFAP126	LOC728730
RGMA	GLIS1	ATG4C	CHRAC1
CPEB4	ADGRL4	TOMM40L	HPS5
PBX3	LDHC	SLC15A3	ZMIZ1-AS1
ZNF506	CHDH	GNG11	LOC100287896
TBXAS1	DUBR	CCAR2	LOC101927278
ANKMY2	SLC16A12-AS1	LOC401052	SAMD9L
LCP2	THAP10	CA8	TNFRSF10C
FAM149B1	ZCCHC24	RPL7L1	CD109
TRPM4	SPX	CYYR1	STC2
NDUFV2-AS1	LINC00662	KIF26A	SNRK
TNKS2	DPY19L2	SMAP2	CEP112
THEMIS2	C1orf210	ECT2	AGPAT1
C7orf31	HCN3	CLDN4	USB1
NFXL1	CDHR5	GMFG	NDUFAF6
ZFP30	TUBB6	SLIT3	NRIP2
PPP1R9A	PLEKHM3	PCED1B	HINFP
TREM1	PALM3	DPY19L2P3	EPHB6
LOC100507513	AMT	TRPC6	AP3M2
LOC101928324	NRSN1	LOC102606465	OR7E12P
NLK	DNAJC12	PER3	PRMT3
DACH1	S100A10	EFNB2	KYAT3
PTCHD3P1	ATP8A2	NUP155	LOC100507564
EFHD2	HIST1H2BD	PPP1R17	SNRPE
TMED4	LOC113230	ITM2A	PRDM5
VAMP8	RPARP-AS1	CYP1B1	GIMAP8
ROMO1	ZYX	ARHGEF26	PDCD1LG2
TMEM161B	GRAMD1B	LINC01119	URB1-AS1
CLEC7A	LINC00921	TAL1	CDK1
LOC100130938	C12orf43	TXNRD2	CTF1
SMAD5	ANXA1	GRIP2	LOC101928813
UACA	PDE9A	PLTP	DCAF13
CABLES1	CSPG4	LOC101927482	SCUBE1
WDSUB1	GPR137B	NABP1	ZBTB46
BEX4	DHTKD1	CPS1	FBXO44
SCN1B	RSRP1	GAREM1	PIBF1
CAPN6	UBE2QL1	GPR146	ROGDI
TNFRSF17	CYS1	NELFB	TM4SF18
IGFLR1	RND1	DNAJA1	TRIP10
SSB	NAP1L3	CDC42EP4	NAP1L2
BAZ2B	ZNF334	RAB39B	GSTCD
TTC8	ZNF789	CD58	RNF123
PPIF	TCN2	ZNF211	DDX58
ABHD3	TSPAN12	HOTAIRM1	RPS6KL1
HYMAI	IGDCC4	SOCS2	PITRM1
SCAPER	MPP6	ATG16L2	IDI2-AS1
LINC01315	RIPK4	CD9	PTRF
ALOX12	TMEM192	UNC80	DCTN1
THOP1	LDHD	SPDYE1	CD74
JMJD7	SUCLG1	GLMP	NAA10
NAGPA	C17orf62	VAT1L	TRERF1
MYD88	BPHL	FAM66C	LOH12CR2
ATP7B	FGF7	ZNF230	SLC29A1
OVGP1	PDZRN3	ZNF781	NT5C2
LILRB3	WRN	GPATCH2	GS1-259H13.2
CPNE5	CEL	HYKK
STON2	HSPB2	CCDC84
SLC9A2	TRIM65	CYP7B1
SIX2	APOC3	RAVER2
KAT2A	RMND1	SNHG18
TTLL12	SIGLEC17P	TMEM206
SPSB2	ADGRL2	IRS2
DBP	PLEKHA7	SAMD1
SHPRH	FHOD1	LOC284023
PRRX1	ZDBF2	SMYD4
EHBP1L1	NR1I3	FXYD6
KIAA1551	PGP	SMAD5-AS1
EFL1	ACY3	SV2A
ADORA2B	SH2D1B	PALMD
COL10A1	SLC22A13	ZNF285
FOXS1	DKK2	DMD
PRIMPOL	BDH2	LOC644656
CSTB	TPM4	TRMT61B
SATB2	MACROD1	TPPP3
LOC400684	LGMN	GLA
LRP12	YWHAH	ARNTL
BMT2	APITD1	C19orf54
SS18L1	PKLR	MEPCE
LOC100996246	NFS1	ZKSCAN4
SP4	VAV3	CRABP1
FBXL7	GPC4	EXTL2
CCNT1	MICAL2	ZNF624
PRKRA	F11	LNP1
FAM179B	SELM	LOC284080
LIN52	METTL1	ZNF587B
CD3EAP	ALPK3	ARAP2
INTS2	SLC22A18AS	NUDCD1
LMBRD2	DRD4	C3orf18
C11orf80	CD160	C2orf74
CD33	ESPL1	HAUS1
MSL1	COBLL1	UAP1
MGAT4C	C2orf42	REXO4
CD200	GMPPB	PRELID2
GNPDA2	SLC37A4	PRRT3-AS1
TSPYL5	PCDH9	JADE1
NAGLU	HIBCH	CHST1
HOXA5	PBX4	LINC00844
SRM	MITD1	GLUL
PPFIBP2	RAD51AP1	TCFL5
KRT80	VDR	SLC25A32
KCNQ1OT1	SOX7	KBTBD3
RABGAP1L	SYT13	ZNF784
SLC35F4	PRSS3	CTNS
RAB33B	HNF4A	SRGN
LOC102724614	SIPA1	UNG
TMEM251	MYZAP	GRASP
LRRC25	DNPH1	ST8SIA1
TCTEX1D2	SGO2	PLGRKT
EMILIN2	TM4SF1	KLHL14
GNAZ	TMEM106A	RCAN1
ZDHHC8P1	PDGFRB	PEG10
RAP1GAP2	ACAA1	ATP10D
LCK	ASRGL1	TCF19
SIGLEC10	SLC16A4	PRR15L
MFSD5	GNB4	LOC101927263
TMC8	EVA1B	LOC101927330
HNRNPCL1	ETFDH	ZNF441
TOPBP1	CHST13	TAB1
C21orf62-AS1	MT1HL1	B3GNT2
GPI	PDCD4-AS1	HOXA2
PAK3	MST1	TMEM97
POLI	SYT2	AGO3
GOLM1	ALDH1B1	ADCY1
C19orf81	PORCN	MACC1
RNF180	C4orf32	OR5AK4P
GCNT4	ABHD17C	SRD5A3
PAPSS1	TST	ZNF30
IMPDH2	APELA	FAM107B
FAM99B	KDELR3	GORAB
LAIR2	GCLC	GPR176
AGR2	APTR	PPL
CENPL	NECAB2	SERTM1
SCN2B	FAHD1	TMEM200B
IQCH-AS1	ASB15	USP6NL-IT1
MSL2	KLHL5	ZNF561-AS1
CKLF	RRAGD	METTL21A
MIB1	GLS	IRAK3
LIN54	SLC16A7	PLEKHO1
EMG1	KLF3-AS1	WNT8B
TRIM39	AHCY	KDR
	MYOF	PPTC7
	CALML3	MOB3B
	C2orf71	LOC101928725
	FAM189A2	PKDCC
	OMA1	RASL11A
	ISYNA1	LMO2
	DRAP1	KDM6B
	ANK3	PUS3
	WLS	ZNF225
	ITGB6	TBCCD1
	SPTLC3	TUFT1
	NIT2	CCDC51
	RETSAT	ZNF223
	METTL22	ZNF415
	C8orf48	ZNF185
	ECHS1	RAP2C-AS1
	F2RL1	CHD1
	ARMCX5-GPRASP2	PTCHD4
	PGM1	ZC3H12C
	MAP3K5	ZC3H10
	GAL3ST1	TRAPPC1
	FAM213A	EGFL7
	DIAPH2	NCOA7
	ITLN1	IRX2
	CIDEB	BAZ1A
	ZNF526	OTUD6B-AS1
	ASB13	CDK5
	AK1	C2orf82
	WNT3	CNN3
	PLA2G12B	C4orf36
	SHC2	JUND
	ARSF	LOC101928714
	ACOT13	PLEK2
	C1orf198	GTF2H4
	CDK7	XIRP1
	KLHDC7A	CBLB
	PLEKHG1	A2M-AS1
	TMEM55A	LOC100506100
	MAP1B	LOC554206
	FUT3	ELP4
	DNASE1L1	VHL
	FAM101B	FOXO3
	UTP4	LINC00672
	PRKY	ZDHHC13
	TMEM139	NSG1
	HOXD8	LRP11
	SEPT7P2	SLX4IP
	TFAP2B	CLDN16
	EDNRB-AS1	STOX2
	SLC16A10	PSCA
	P2RY8	SPC25
	M6PR	RARRES3
	APOL1	GBP1P1
	PRODH	C3orf36
	COLGALT2	GRIK1-AS1
	VAC14-AS1	SNRPA
	CHL1	BEX1
	ARHGEF6	NVL
	GPR4	ZNF8
	TM7SF2	PROX1
	GRTP1	INSIG1
	ATP6V1G2	GRK3
	GSTM4	IL10RB-AS1
	LRRTM1	OASL
	MUC15	QTRT2
	MGP	STX18-AS1
	ASNS	HMMR-AS1
	LRRC49	PTGDS
	ITGA5	BBS5
	LOC148709	CTBP1-AS2
	SPAG1	NTHL1
	KIAA1024	SLC40A1
	ZGPAT	RANBP3L
	GPHN	PTP4A1
	RAB25	ZNF501
	LAMA4	MMACHC
	MAP4K1	NCALD
	EHD4	LOC100507642
	SLC25A10	XAF1
	TSPAN17	TACR3
	KCNS3	ZNF184
	PITPNM3	GPR3
	MARVELD3	LOC102724607
	SELENBP1	ACCS
	SAT2	PCSK1
	HRASLS2	DHRS4-AS1
	F5	CX3CL1
	TFB2M	DCP1B
	LOC101929552	CYB561D1
	MSH3	PDAP1
	NCCRP1	LIN9
	QDPR	GEMIN2
	TRIM59	DHRS3
	ZNF583	PARTICL
	WNK4	ZNF217
	C6orf52	CNTN1
	INTS12	TPRKB
	TMPRSS2	PANK4
	LINC00853	FAM110B
	NAGS	UGCG
	TMEM37	EOGT
	PPP1R18	CRYAB
	PKNOX2	LEFTY1
	HMGCS2	NRXN3
	KLKB1	KCNMB4
	NPY6R	SLC26A11
	C1orf50	LOC101928304
	KCNK3	CHIC2
	CTSW	ZNF287
	ATP1B1	LOC100506314
	ACOT12	APOBEC3G
	DGCR8	BEX2
	SMARCD3	LOC101927668
	PRR15	RRAGB
	SULF2	PCDH10
	HK1	KIAA1211
	SLC28A1	BCL10
	PGM2L1	VMO1
	SNX25	STPG1
	GNPDA1	ZNF280C
	LRRC23	PELI2
	CYP27C1	IPO5P1
	SUSD1	CNKSR3
	RAB31	CIPC
	ZNF283	GOLGA2P10
	KIF16B	HOXC9
	AUH	SFMBT2
	LETMD1	KRBA2
	C4orf19	RCAN2
	LRRC8D	TRIM21
	RHBG	ZNF630
	YARS2	TPK1
	ALDH1A2	ACKR2
	PPP2R5E	C5orf49
	TEFM	CEP192
	RTN2	LGALS8-AS1
	MID1	PRAF2
	LOC100289230	PPM1D
	TSPO	TMEM99
	DDX25	DZIP1
	PLCB1	MBOAT1
	TM4SF5	SLC3A2
	BRPF1	PLBD1
	ZNF767P	BMPER
	GLRX	NPTXR
	TEX30	AES
	SLC22A7	NOP16
	EIF5A2	GAN
	MAP7D2	RAB38
	LARS2	ZNF83
	TUBA1A	SMCO4
	SLC30A2	ADRB1
	COQ9	DCPS
	HDDC2	TTYH3
	RRP7A	LOC100506691
	CYP46A1	IRS1
	LINC01125	PGBD4
	TDRD7	CPEB1
	HIST1H2BK	APOL3
	ARHGAP24	ZFAND2A
	LOXL1	CLK2
	MMD	FADS2
	ZNF18	BEGAIN
	ANXA9	BOLA1
	STS	ZNF776
	CASP4	HLA-F-AS1
	GALNS	MGC16275
	RPL10	GUCY1A2
	LYPLAL1	TMOD4
	LRP2BP	KIF23
	SERPINF2	AHSA2
	ADTRP	NAF1
	RAB11B-AS1	FAM185A
	SQLE	PPP2R2B
	GFOD1	ZBTB8A
	CHN1	SDC4
	DIP2C	ZBTB3
	SHROOM4	GDPD5
	MAGI1-IT1	SLC10A1
	TSC2	ASAP3
	RAB29	TRAM1L1
	CYP2J2	PTCHD1
	NIPA1	TLR5
	ANXA2R	DYM
	MESDC1	C14orf28
	DTWD2	PPARG
	CENPQ	PLPP6
	SMIM19	HS3ST3A1
	WWC1	GRAMD3
	TTLL6	ANKRD49
	NMT2	KIF11
	MGARP	SNAPC5
	MGAT4A	SEMA4G
	TAGLN3	MTFP1
	PDE7A	ARID5B
	SUCLG2	ZFP82
	TTC36	THBS1
	ZNF449	LRRC2
	KLRD1	ABHD14A
	MIR497HG	ARMCX5
	B3GNT7	KIAA1644
	MSRB1	FADS1
	EBP	ISG20L2
	ADCY7	FAM26E
	PHYHD1	RRN3P2
	ATP5G2	KBTBD7
	SLC9A3R1	SBF2-AS1
	TBXA2R	TADA1
	PRKAG1	TEX14
	RHBDD3	SIGIRR
	TMCO3	PSMG1
	NARF	BEST4
	SPRYD4	ODC1
	METTL18	KIAA1549
	SKIDA1	PIN4
	RBPMS-AS1	FOXRED1
	PRKCZ	NT5C3A
	SIM1	C5orf30
	SHISA2	FOXCUT
	TMEM181	OLIG1
	FLVCR2	LEPR
	KYNU	ZSWIM6
	MIPEP	ZNF536
	PCDHAC1	SOCS5
	ATP13A1	MID1IP1
	PRKD3	FAM57A
	RTTN	NPR3
	C5orf56	SLC5A6
	ST18	LOC101928841
	CAMK2N1	TSPAN18
	RBP1	MAK16
	C15orf57	NOC4L
	SLC25A13	GIN1
	ABHD18	ZNF44
	DKFZP586I1420	ANTXR1
	ADAT1	ESRP2
	PRMT9	BCDIN3D
	PNPLA4	DARS2
	OSMR	TRIM55
	CHAC2	TMEM171
	TTC38	GCH1
	ATP6V0E2	CMTM2
	LINC00685	SIDT2
	RGS17	BTBD8
	LOC101928230	PARS2
	GOLT1A	SCO1
	SVBP	DNMBP
	ZNF770	IL3RA
	ADRM1	LOC728392
	CLIP2	ZBED5-AS1
	FCMR	IER5
	NIPSNAP3A	PDCD2L
	SLC10A3	DDX56
	FTL	ZNF114
	PXMP2	ANGPTL4
	CLNK	LINC01585
	C16orf95	ZNF253
	ADI1	DNMT3B
	ABLIM3	ZNF669
	THBS3	ZNF879
	PLA2G15	SLC25A21-AS1
	DPY19L3	ERAP1
	PRR5	ARMC9
	ABHD14B	ASUN
	RAB3IP	TRPV1
	LYPD5	LOC101928806
	LOC101927537	ZG16B
	ERICH5	AFDN-AS1
	MIOS	ZNF572
	WFS1	MRPL50
	ENOSF1	CINP
	KCNB1	PRPF19
	LOC102724017	PVT1
	LOC101927391	AFAP1
	C2orf54	ST20-AS1
	MICU1	SUSD4
	ACOT7	OSGIN2
	KIAA0895L	LIMS2
	PRPF39	HMGXB3
	LHFP	SNCAIP
	ENAH	SERPINB9
	FDX1	EPN3
	FOXP4-AS1	TTTY10
	PSPH	DUSP8
	SUPT3H	CDPF1
	MCCC1	PIK3R1
	ATAD2B	DLGAP5
	DUS3L	MEFV
	CLEC11A	LINC00957
		LINC00094
		ANKZF1
		GATSL3
		CFAP20
		ZNF586
		SYT9
		ATL1
		TUBBP5
		PPA1
		SPINK5
		ZNF16
		KLF15
		N4BP2
		DKK1
		LINC00847
		AJAP1
		SFT2D2
		RPF2
		DOHH
		HHLA3
		LINGO1
		SIRT1
		TNFRSF4
		PLEKHA6
		CFHR2
		ALG3
		LOC101926887
		USP54
		CFAP45
		IRF9
		KLHL29
		UBE3D
		ZFAND5
		ZNF350
		CHSY1
		ZNF763
		DPF2
		LIPT1
		LINC00271
		DBR1
		LCA5L
		HIST1H4D
		PPIC
		DFFB
		TLR3
		STARD5
		PDLIM3
		LOC100506014
		LOC101927027
		SMAD9
		DNALI1
		AURKC
		AGBL3
		SF3A2
		NXT1
		VARS2
		ID2-AS1
		LOC100289361
		CLDN3
		KRBOX4
		ZNF786
		ATL2
		RNF125
		CRLF3
		GSTO2
		KNOP1
		SIAH2
		CLCF1
		FZD4
		SERHL2
		LOC101929162
		SLC2A10
		GUSB
		CSMD2
		AKAP12
		DTX4
		NR0B2
		MYL5
		TAF1D
		IFRD2
		CHMP4C
		ZMYND8
		ZNF573
		IP6K2
		CLK3
		ZNF701
		PGM5
		PPIL4
		STAP2
		CDR1
		SLC13A4
		HIST1H1E
		STK33
		DLGAP1-AS1
		ERBB4
		INTS6
		C4orf46
		SIPA1L2
		IDI1
		CCNB1
		CDKN2C
		CIDEC
		DIS3L
		TBC1D8B
		SNHG19
		RBM15
		THEM5
		HCG26
		VMP1
		RGS10
		DENND2A
		MAK
		LINC00339
		TLE1
		DDX3X
		BMF
		PTGER3
		PPM1F
		RTN4RL1
		RASGRP3
		MAPK6
		FAM199X
		KIAA0753
		LOC100505978
		LOC375196
		TDRD10
		PI4KA
		LRRC37B
		POP1
		SIGLEC16
		ZSCAN16
		FLJ33360
		NME1
		CTAGE5
		PPP2R1B
		SLC30A1
		KIF3A
		LRP5L
		MED27
		FLJ45513
		ZBED3
		ING2
		ZNF222
		TMEM178B
		CASP10
		TRMT13
		HOXB2
		BTG3
		TMEM31
		LRRC66
		ZNF662
		ZNF418
		NRM
		SCLT1
		SNRK-AS1
		HSBP1L1
		FAM65B
		ELMO1
		USP10
		CRYGS
		AGA
		FUNDC1
		DLEU1
		C2orf76
		PP7080
		HEXIM2
		BAIAP2
		ETAA1
		DNAJA4
		CCDC38
		STOML1
		ISM1
		BAG2
		ZNF69
		TCF15
		HOXB5
		ZNF85
		LOC101060181
		DIO3
		MAD2L1BP
		IGLV2-5
		CORO2A
		ENO3
		WDR18
		GEN1
		ABCC10
		VPS33A
		NEAT1
		ZDHHC4
		NR1H3
		ZBTB5
		ZNRF1
		MYOM2
		NAPEPLD
		GUF1
		RORA-AS1
		NFYC-AS1
		WDR70
		RPS6KB1
		WDYHV1
		TSC22D2
		NABP2
		LINC01089
		ELMSAN1
		ANKRD65
		LEO1
		KLHL3
		MBLAC1
		SDR39U1
		XKR6
		FBXO33
		SLC25A20
		ARR3
		SEMA6A
		RFTN2
		CTB-12O2.1
		RP2
		LINC00961
		NUDT1
		ANXA2P2
		PMM2
		ZCCHC9
		FAM135A
		C1orf131
		ACYP1
		ZNF34
		HAO1
		MB21D2
		LOC100506476
		USP46
		CLDN14
		NDUFB7
		DUSP4
		ZMAT5
		CAB39L
		DRAM1
		UBE2D1
		CCL28
		TNFRSF19
		THAP8
		CREM
		GPR161
		RIMBP2
		FBXO32
		CPT1C
		CRY1
		DOCK5
		CYB561A3
		LINC01500
		ZNF671
		NAB2
		ZNF528
		ZFHX2
		INCENP
		CCDC87
		FRY-AS1
		HOXA11
		ZNF112
		LPIN1
		TMEM39B
		PTPN13
		DHCR7
		DTYMK
		LIN7B
		CCDC88C
		ZSCAN22
		GALNT6
		IQCB1
		EEF1E1
		OSTC
		CSTF2T
		ZDHHC11
		TBPL1
		LCA5
		TGFB2
		LOC101928335
		ABCB6
		CMKLR1
		SYNC
		IGHD
		GUCY1B3
		CDRT15L2
		GPRC5B
		SLBP
		PROSER3
		TNFSF12
		COL28A1
		ZNF766
		ENDOU
		ZSCAN21
		SASH1
		OXCT1
		STIP1
		GLMN
		TMOD2
		STYXL1
		KATNAL2
		EXOSC5
		SAFB2
		NATD1
		ENGASE
		ZNF398
		GLCE
		HOXB7
		ANKRD55
		CDCA7
		CNGB3
		RPUSD3
		ZRSR2
		LYRM4-AS1
		BATF
		MAGI3
		CYP51A1
		TTLL1
		RPP25L
		NUDT2
		PIK3IP1
		FEM1C
		ZNF599
		TESK2
		SUGT1P1
		WDR47
		PTGER4
		DHRS13
		SFXN3
		MCM2
		U2AF1L4
		FARS2
		KCNA4
		KDM2A
		CATSPER3
		FDXR
		WDR12
		TMBIM1
		PSORS1C3
		HOXA4
		PDGFA
		LOC102723924
		HIF3A
		LOC101926907
		RNF43
		C19orf66
		NYNRIN
		ZNF14
		HSP90AB1
		LOC102724842
		OSGEP
		WEE2-AS1
		MIR17HG
		MFSD6
		ZNF133
		SAMD13
		CECR2
		NUP93
		BDKRB2
		GTF2IRD1
		TTC39B
		POU5F1P3
		FLNB
